# Supplementary material for: Single‐cell transcriptional atlas of human breast cancers and model systems
Source: Clin Transl Med. 2024 Oct 17;14(10):e70044. doi: 10.1002/ctm2.70044 (PMC11483560; doi:10.1002/ctm2.70044)
Supplement: Supplementary file 4 — Supporting information [file CTM2-14-e70044-s001.xlsx]

## Sheet: Table Legends
Table	Legend
Table 1	Gene Signatures for immune cell type classification. Contains the list of official gene symbols used to identify each immune cell type along with the associated publication.
Table 2	Drug response correlation analysis with SCSubtype calls. Proportions of breast cancer subtypes for each PDX may be predictive of drug effectivness.
Table 3	Drug response correlation analysis with TNBCtype calls. Proportions of breast cancer subtypes for each PDX may be predictive of drug effectivness.
Table 4	Sample metadata, including treatment, PDX type, and cell counts before and after QC, as well as number of human and mouse cells identified.
Table 5	Alignment statistics output by 10X CellRanger software for each sample when aligned to the barnyard reference genome (human and mouse combined). After read trimming, this is the first step in the alignment pipeline.
Table 6	Alignment statistics output by 10X CellRanger software for each sample when aligned to the GRCh38 human reference genome after mouse cells and multiplets were removed. This is the second step, which is to re-align reads identified as human by the barnyard statistics in Supplemental Table 5 to the human genome.
Table 7	Thresholds used for each QC metric to identify good quality cells for analysis and remove dead or multiplet cells. This is performed on human cells only after the human realignment shown in Supplemental Table 6.

## Sheet: Table 1_Immune Signatures
Cell Type	Signature Name	PMID	Genes	Publication Name
B Cell	B_Cell_cluster_Iglesia_CCR.2014_PMID.24916698	24916698	ADAM6, BANK1, BLK, BMS1P20, CD19, CD79A, CD79B, CNR2, CXCR5, FAM30A, FCER2, FCRL1, FCRL2, FCRL5, FCRLA, JCHAIN, MEI1, MS4A1, NUGGC, PAX5, POU2AF1, TNFRSF13B, TNFRSF17	Prognostic B-cell signatures using mRNA-seq in patients with subtype-specific breast and ovarian cancer
Cytotoxic T Cells	CD8_cluster_Iglesia_CCR.2014_PMID.24916698	24916698	ACAP1, BTLA, C16orf54, CCL5, CD2, CD247, CD27, CD3D, CD3E, CD3G, CD48, CD5, CD6, CD8A, CD96, CXCR3, CXCR6, GPR171, GZMA, GZMK, IL2RG, ITK, KLRK1, LCK, LY9, NKG7, PRF1, PRKCB, PTPN7, PTPRCAP, PYHIN1, S1PR4, SAMD3, SCML4, SH2D1A, SIRPG, SIT1, SLA2, SLAMF1, SLAMF6, TBC1D10C, TBX21, TIGIT, TRAT1, UBASH3A, ZAP70, ZNF831	Prognostic B-cell signatures using mRNA-seq in patients with subtype-specific breast and ovarian cancer
Macrophages/Monocytes/myeloid-derived cells	CD68_cluster_Iglesia_CCR.2014_PMID.24916698	24916698	ADAP2, C3AR1, CD68, ITGAX, LRRC25, SIGLEC7, SIGLEC9	Prognostic B-cell signatures using mRNA-seq in patients with subtype-specific breast and ovarian cancer
Helper/Th1 cells & macrophages	MacTh1_cluster_Iglesia_CCR.2014_PMID.24916698	24916698	ADAP2, AIF1, AOAH, APBB1IP, ARHGAP25, ARHGAP30, ARHGAP9, BIN2, BTK, C1QA, C1QB, C1QC, C3AR1, CARD11, CCR5, CD300LF, CD33, CD37, CD4, CD53, CD68, CD74, CD84, CD86, CLEC4A, CSF1R, CTSS, CYBB, CYTH4, DOCK2, EVI2A, EVI2B, FAM78A, FCER1G, FERMT3, FGD2, FGL2, FMNL1, FYB1, GAB3, GPR65, HAVCR2, HCLS1, HLA-DMA, HLA-DMB, HLA-DOA, HLA-DPA1, HLA-DPB1, HLA-DRA, IGSF6, IKZF1, IL10RA, IL12RB1, INPP5D, IRF8, ITG…	Prognostic B-cell signatures using mRNA-seq in patients with subtype-specific breast and ovarian cancer
T Cells	T_Cell_cluster_Iglesia_CCR.2014_PMID.24916698	24916698	ACAP1, BTLA, C16orf54, CCL5, CCR2, CD2, CD247, CD27, CD38, CD3D, CD3E, CD3G, CD40LG, CD48, CD5, CD52, CD6, CD7, CD8A, CD96, CORO1A, CRTAM, CST7, CTLA4, CXCL9, CXCR3, CXCR6, DCANP1, EOMES, FASLG, FCRL3, GFI1, GPR171, GPR174, GVINP1, GZMA, GZMK, GZMM, ICOS, IL2RG, IRF4, ITK, JAK3, JAML, KLRK1, LAT, LAX1, LCK, LINC00426, LTA, LY9, MAP4K1, NKG7, PDCD1, PLA2G2D, PRF1, PRKCB, PSTPIP1, PTPN7, PTPRCAP, P…	Prognostic B-cell signatures using mRNA-seq in patients with subtype-specific breast and ovarian cancer
Endothelial Cells	Endothelial_cells_MCP_PMID.31942075_PMID.31942077	31942077	ACVRL1, ADGRL4, APLN, BCL6B, BMP6, BMX, CAVIN2, CDH5, CLEC14A, DIPK2B, EDN1, EMCN, ESAM, ESM1, FAM124B, HECW2, HHIP, KDR, MMRN1, MMRN2, MYCT1, PALMD, PEAR1, PGF, PLXNA2, PTPRB, ROBO4, SHANK3, SHE, TEK, TIE1, VEPH1, VWF	B cells are associated with survival and immunotherapy response in sarcoma
Natural Killer Cells	NK_cells_MCP_PMID.31942075_PMID.31942077	31942077	CD160, KIR2DL1, KIR2DL3, KIR2DL4, KIR3DL1, KIR3DS1, NCR1, PTGDR, SH2D1B	B cells are associated with survival and immunotherapy response in sarcoma
Myeloid dendritic cells	MyeloidDC_MPC_PMID.31942075_PMID.31942077	31942077	CD1A, CD1B, CD1E, CLEC10A, CLIC2, WFDC21P	B cells are associated with survival and immunotherapy response in sarcoma
Monocytic Lineage Cells	Monocytic_MPC_PMID.31942075_PMID.31942077	31942077	ADAP2, CSF1R, FPR3, KYNU, PLA2G7, RASSF4, TFEC	B cells are associated with survival and immunotherapy response in sarcoma
Cytotoxic Lymphocytes	CytotoxicLymphocytes_MPC_PMID.31942075_PMID.31942077	31942077	CD8A, EOMES, FGFBP2, GNLY, KLRC3, KLRC4, KLRD1	B cells are associated with survival and immunotherapy response in sarcoma

## Sheet: Table 2_SCSubtype 1uM
Compound Name	Target	Pathway	Subtype	Correlation	P_Value	Test_Statistic	P_Adj
ABT-737	Bcl-2,Autophagy	Apoptosis	LumB_SC	-0.435	0.01	-2.736	0.097
AC480 (BMS-599626)	HER2,EGFR	Protein Tyrosine Kinase	Basal_SC	-0.498	0.003	-3.252	0.088
Aminopurvalanol A	Cyclin-dependent Kinase	Kinases	Basal_SC	-0.513	0.002	-3.377	0.067
Arcyriaflavin A	Cyclin-dependent Kinase	Kinases	Basal_SC	-0.521	0.002	-3.454	0.063
AT9283	Aurora Kinase, JAK, Bcr-Abl	JAK/STAT	Basal_SC	-0.563	0.001	-3.852	0.034
AT9283	Aurora Kinase, JAK, Bcr-Abl	JAK/STAT	LumB_SC	0.628	0	4.561	0.008
AZ 10417808	Caspases	Proteases	Basal_SC	-0.495	0.003	-3.225	0.088
AZ 10417808	Caspases	Proteases	LumB_SC	0.545	0.001	3.682	0.028
AZ 628	Raf Kinase	Kinases	LumB_SC	-0.493	0.003	-3.202	0.051
AZD2014	mTOR	PI3K/Akt/mTOR	LumB_SC	-0.525	0.001	-3.492	0.029
AZD2858	GSK-3	PI3K/Akt/mTOR	LumB_SC	0.504	0.002	3.304	0.041
AZD7762	Chk	Cell Cycle	Basal_SC	-0.547	0.001	-3.693	0.038
AZD7762	Chk	Cell Cycle	LumB_SC	0.73	0	6.049	0
AZD8055	mTOR	PI3K/Akt/mTOR	LumB_SC	-0.538	0.001	-3.613	0.028
Bax channel blocker	Bcl-2 Family	Apoptosis	Basal_SC	-0.608	0	-4.33	0.015
Bax channel blocker	Bcl-2 Family	Apoptosis	LumB_SC	0.583	0	4.061	0.015
BIIB 021	Heat Shock Proteins	Signal Transduction	LumB_SC	0.468	0.005	2.996	0.066
C 646	Histone Acetyltransferases	Transferases	Basal_SC	-0.548	0.001	-3.709	0.038
C 646	Histone Acetyltransferases	Transferases	LumB_SC	0.491	0.003	3.191	0.051
Docetaxel	Microtubules	Cytoskeleton and Motor Proteins	LumB_SC	0.591	0	4.144	0.014
Doxycycline hyclate	Matrix Metalloprotease	Proteases	LumB_SC	0.441	0.009	2.78	0.092
Etoposide	DNA Topoisomerase	0	LumB_SC	0.534	0.001	3.569	0.029
FR 180204	MAPK Family	Kinases	LumB_SC	0.477	0.004	3.069	0.059
GANT 58	Hedgehog Signaling	Signal Transduction	LumB_SC	0.447	0.008	2.827	0.084
Gedunin	Heat Shock Proteins	Signal Transduction	Basal_SC	-0.562	0.001	-3.843	0.034
Gedunin	Heat Shock Proteins	Signal Transduction	LumB_SC	0.512	0.002	3.372	0.036
HA 130	Autotaxin	Esterases	LumB_SC	0.48	0.004	3.099	0.059
HPI 1	Hedgehog Signaling	Signal Transduction	LumA_SC	-0.598	0	-4.223	0.052
iCRT 14	Wnt Signaling	Signal Transduction	LumB_SC	0.454	0.007	2.881	0.079
Ispinesib	Kinesin	Cytoskeleton and Motor Proteins	Basal_SC	-0.515	0.002	-3.399	0.067
Ispinesib	Kinesin	Cytoskeleton and Motor Proteins	LumB_SC	0.618	0	4.446	0.009
K 858	Kinesin	Cytoskeleton and Motor Proteins	LumB_SC	0.555	0.001	3.779	0.026
Kenpaullone	Cyclin-dependent Kinase (CDK)	kinases	LumB_SC	0.491	0.003	3.189	0.051
Ki 8751	VEGFR	Receptor Tyrosine Kinases (RTKs)	LumB_SC	0.453	0.007	2.874	0.079
KU 55933	ATM & ATR Kinase	Kinases	LumB_SC	0.477	0.004	3.071	0.059
LY2603618	Chk	Cell Cycle	Basal_SC	-0.551	0.001	-3.733	0.038
LY2603618	Chk	Cell Cycle	LumB_SC	0.608	0	4.334	0.011
ML 141	GTPase	ATPases/GTPases	LumB_SC	-0.524	0.001	-3.482	0.029
MLN9708	Proteasome	Proteases	LumB_SC	0.587	0	4.101	0.015
Nicotinamide	Poly(ADP-ribose) Polymerase	DNA Damage	Basal_SC	-0.595	0	-4.192	0.019
Nicotinamide	Poly(ADP-ribose) Polymerase	DNA Damage	LumB_SC	0.701	0	5.562	0.001
NSC 109555 ditosylate	Checkpoint Kinases	Kinases	Basal_SC	-0.541	0.001	-3.637	0.041
NSC 109555 ditosylate	Checkpoint Kinases	Kinases	LumB_SC	0.44	0.009	2.771	0.092
NSC 3852	Histone Deacetylases	Deacetylases	LumB_SC	0.432	0.011	2.709	0.1
PF 04217903 mesylate	MET	Receptor Tyrosine Kinases (RTKs)	LumB_SC	0.447	0.008	2.827	0.084
PF 184	IkB Kinase	Kinases	LumB_SC	0.506	0.002	3.315	0.041
PF 573228	Focal Adhesion Kinase	Kinases	LumB_SC	0.527	0.001	3.508	0.029
PIT 1	PIP3 antagonist	PI 3-Kinase/Akt Signaling	LumB_SC	0.487	0.003	3.153	0.054
Probenecid	multidrug resistance-associated proteins (MRP)	Multidrug Transporters	LumB_SC	0.437	0.01	2.747	0.096
PT 1	AMPK	Kinases	LumB_SC	0.603	0	4.281	0.011
PX 12	thioredoxin reductase	Reductases	LumB_SC	0.545	0.001	3.675	0.028
Raloxifene hydrochloride	Estrogen and Related Receptors	Nuclear Receptors	LumB_SC	0.515	0.002	3.399	0.035
SB 265610	CXCR2 antagonist	Chemokine Receptors	LumB_SC	0.474	0.005	3.042	0.06
SB 743921 hydrochloride	Kinesin	Cytoskeleton and Motor Proteins	LumB_SC	0.528	0.001	3.516	0.029
SD 1008	Cytokine and NF-kB Signaling	Signal Transduction	LumB_SC	0.478	0.004	3.074	0.059
SN 38	DNA Topoisomerase	Isomerases	LumB_SC	0.525	0.001	3.487	0.029
SU 9516	Cyclin-dependent Kinase	Kinases	LumB_SC	0.452	0.007	2.867	0.079
Sunitinib malate	VEGFR	Receptor Tyrosine Kinases (RTKs)	LumB_SC	0.577	0	3.996	0.015
Taxol	stabilizes tubulin	cell cycle	LumB_SC	0.476	0.004	3.059	0.059
Telatinib	VEGFR,PDGFR,c-Kit	Protein Tyrosine Kinase	LumB_SC	0.455	0.007	2.887	0.079
ZM 447439	Aurora Kinases	Kinases	Basal_SC	-0.66	0	-4.969	0.006
ZM 447439	Aurora Kinases	Kinases	LumB_SC	0.479	0.004	3.085	0.059
D-64131	Microtubules	Cell Cycle	Basal_SC	-0.576	0	-3.987	0.029
Iniparib (BSI-201)	PARP	DNA Damage	Basal_SC	-0.493	0.003	-3.21	0.088
Iniparib (BSI-201)	PARP	DNA Damage	LumB_SC	0.455	0.007	2.892	0.079
KU 60019; KU-60019	ATM & ATR Kinase	Kinases	LumB_SC	0.533	0.001	3.561	0.029
MI-773 (SAR405838)	Mdm2,p53	Apoptosis	LumB_SC	-0.458	0.006	-2.912	0.079
MK-1775	Wee1	Cell Cycle	LumB_SC	0.457	0.007	2.904	0.079
MLN2238; Ixazomib	Proteasome	Proteases	LumB_SC	0.579	0	4.012	0.015
Obatoclax Mesylate (GX15-070)	Autophagy,Bcl-2	Apoptosis	LumB_SC	-0.441	0.009	-2.776	0.092
PF-04929113 (SNX-5422)	HSP (e.g. HSP90)	Cytoskeletal Signaling	LumB_SC	0.539	0.001	3.621	0.028
PLX-4720	Raf	MAPK	LumB_SC	0.546	0.001	3.684	0.028
Rapamycin; (Sirolimus)	mTOR	0	LumB_SC	-0.433	0.011	-2.715	0.1
Ro 32-3555	Matrix Metalloprotease	Proteases	LumB_SC	0.532	0.001	3.551	0.029
SANT-2	Hedgehog Signaling	Signal Transduction	Basal_SC	-0.618	0	-4.446	0.014
SANT-2	Hedgehog Signaling	Signal Transduction	LumB_SC	0.635	0	4.646	0.008
(R)-DRF053 dihydrochloride	Casein Kinase 1	Kinases	Basal_SC	-0.648	0	-4.815	0.006
(R)-DRF053 dihydrochloride	Casein Kinase 1	Kinases	LumB_SC	0.543	0.001	3.661	0.028

## Sheet: Table 3_TNBCtype 1uM
Compound Name	Target	Pathway	Subtype	Correlation	P_Value	Test_Statistic	P_Adj
AEE 788	EGFR	Receptor Tyrosine Kinases (RTKs)	LAR	-0.578	0.001	-3.616	0.029
Arcyriaflavin A	Cyclin-dependent Kinase	Kinases	LAR	-0.494	0.008	-2.898	0.093
AZ 628	Raf Kinase	Kinases	BL2	-0.607	0.001	-3.894	0.097
AZD2014	mTOR	PI3K/Akt/mTOR	LAR	-0.541	0.003	-3.279	0.055
AZD2858	GSK-3	PI3K/Akt/mTOR	LAR	0.505	0.006	2.985	0.088
AZD5363	Akt	PI3K/Akt/mTOR	LAR	-0.508	0.006	-3.006	0.087
AZD7762	Chk	Cell Cycle	LAR	0.592	0.001	3.745	0.025
AZD9291	EGFR	Protein Tyrosine Kinase	LAR	-0.673	0	-4.642	0.007
BI 78D3	MAPK Family	Kinases	BL2	-0.644	0	-4.287	0.061
BIBX 1382 dihydrochloride	EGFR	Receptor Tyrosine Kinases (RTKs)	LAR	-0.624	0	-4.071	0.017
BIO	Glycogen Synthase Kinase 3	Kinases	LAR	-0.503	0.006	-2.97	0.088
BYK 204165	Poly(ADP-ribose) Polymerase	DNA Damage	LAR	0.629	0	4.129	0.015
CH5132799	mTOR,PI3K	PI3K/Akt/mTOR	LAR	-0.668	0	-4.578	0.007
Compound 401	DNA-dependent Protein Kinase	Kinases	LAR	0.509	0.006	3.017	0.087
GSK 690693	Akt (Protein Kinase B)	Kinases	LAR	-0.692	0	-4.888	0.004
GSK690693	Akt	PI3K/Akt/mTOR	LAR	-0.598	0.001	-3.806	0.025
GW 583340 dihydrochloride	EGFR	Receptor Tyrosine Kinases (RTKs)	LAR	-0.637	0	-4.209	0.014
GW 843682X	Polo-like Kinase	Kinases	LAR	0.583	0.001	3.659	0.029
KD 5170	Histone Deacetylases	Deacetylases	BL1	0.66	0	4.476	0.037
LY2090314	GSK-3	PI3K/Akt/mTOR	LAR	0.613	0.001	3.956	0.021
NU6027	CDK	Cell Cycle	LAR	-0.543	0.003	-3.296	0.054
PF 04691502	PI 3-Kinase	Kinases	LAR	-0.536	0.003	-3.239	0.059
PI 103 hydrochloride	PI 3-Kinase	Kinases	LAR	-0.58	0.001	-3.63	0.029
PI 828	PI 3-Kinase	Kinases	LAR	-0.598	0.001	-3.802	0.025
PQ 401	Insulin and insulin-like	Receptor Tyrosine Kinases (RTKs)	LAR	0.489	0.008	2.86	0.098
Pyroxamide	Histone Deacetylases	Deacetylases	LAR	-0.521	0.005	-3.109	0.074
VER 155008	Heat Shock Proteins	Signal Transduction	LAR	0.49	0.008	2.868	0.098
ZSTK474	PI3K	PI3K/Akt/mTOR	LAR	-0.593	0.001	-3.759	0.025
AC480 (BMS-599626)	HER2,EGFR	Protein Tyrosine Kinase	LAR	-0.57	0.002	-3.534	0.033
Afuresertib (GSK2110183)	Akt	PI3K/Akt/mTOR	LAR	-0.635	0	-4.191	0.014
AZD 5438; AZD5438	Cyclin-dependent Kinase	Kinases	LAR	0.494	0.008	2.897	0.093
AZD8931 (Sapitinib); AZD8931(Sapitinib)	EGFR,HER2	Protein Tyrosine Kinase	LAR	-0.531	0.004	-3.198	0.063
BKM120 (NVP-BKM120, Buparlisib)	PI3K	PI3K/Akt/mTOR	LAR	-0.75	0	-5.774	0
BYL719; Alpelisib	PI3K	PI3K/Akt/mTOR	LAR	-0.829	0	-7.552	0
Cl-4AS-1	Androgen Receptor	Nuclear Receptors	LAR	0.509	0.006	3.016	0.087
Dacomitinib (PF299804, PF299)	EGFR	Protein Tyrosine Kinase	LAR	-0.803	0	-6.859	0
Entinostat (MS-275)	HDAC	Epigenetics	LAR	-0.504	0.006	-2.972	0.088
GDC-0980 (RG7422)	mTOR,PI3K	PI3K/Akt/mTOR	LAR	-0.496	0.007	-2.915	0.093
Ipatasertib (GDC-0068)	Akt	PI3K/Akt/mTOR	LAR	-0.576	0.001	-3.593	0.03
LY2157299; Galunisertib	TGF-beta/Smad	TGF-beta/Smad	LAR	0.596	0.001	3.78	0.025
MK-2206 2HCl	Akt	PI3K/Akt/mTOR	LAR	-0.658	0	-4.453	0.009
Neratinib (HKI-272)	HER2, EGFR, KDR , Src	Protein Tyrosine Kinase	LAR	-0.757	0	-5.898	0
OSI-027	mTOR	PI3K/Akt/mTOR	LAR	-0.603	0.001	-3.851	0.025
PD 0325901; PD0325901	MEK	Kinases	M	0.64	0	4.242	0.069
Poziotinib (HM781-36B)	EGFR	Protein Tyrosine Kinase	LAR	-0.567	0.002	-3.508	0.033
PP 121; PP121	PI 3-Kinase	Kinases	LAR	-0.529	0.004	-3.18	0.064
PP 242; PP242	mTOR	Kinases	LAR	-0.568	0.002	-3.522	0.033
PRIMA-1MET	p53	Cell Cycle	LAR	0.487	0.009	2.847	0.099
Ruxolitinib (INCB018424)	JAK	JAK/STAT	BL2	0.602	0.001	3.846	0.097
SL 327; SL-327	MEK	Kinases	LAR	0.497	0.007	2.924	0.093
TG 100713; TG100713	PI 3-Kinase	Kinases	LAR	-0.585	0.001	-3.679	0.028
WHI-P 154	JAK Kinase	Kinases	LAR	-0.498	0.007	-2.931	0.093

## Sheet: Table 4_Sample Metadata
SampleName	Source	Condition	TumorType	TotalCells_BEFORE	TotalCells_FINAL	Total Mouse Cells Removed	Total Dead Cells Removed	Percent Mito Expression Cutoff
BCM-0132_107455	PDX	Untreated	TN	3436	1685	1362	389	25
BCM-15034_107244	PDX	E2+OVX	ER	2726	1405	1117	204	25
BCM-15034_107352	PDX	E2+OVX	ER	3276	1809	1093	374	25
BCM-2147_107007	PDX	Untreated	TN	2392	1469	334	589	25
BCM-2277_107010	PDX	Untreated	TN	4204	1758	569	1877	25
BCM-3887_107156	PDX	Untreated	TN	5184	3964	231	989	25
BCM-5097_107348	PDX	E2+OVX	ER	2379	1154	996	229	25
BCM-7482_107157	PDX	Untreated	TN	3753	2606	235	912	21.77
HCC1143	Cell Line	Untreated	TN	1339	1189	0	150	17.97
HCC1187	Cell Line	Untreated	TN	1750	1580	0	170	25
MDA468	Cell Line	Untreated	TN	2752	2632	0	120	16.43
SUM149	Cell Line	Untreated	TN	1450	1384	0	66	10.57
HCI-001_105983	PDX	Untreated	TN	3800	2081	949	770	25
HCI-001_105984	PDX	Carboplatin (90 mg/kg)	TN	4934	3181	1079	674	24.94
HCI-011_107332	PDX	E2+OVX	ER	4940	3271	90	1579	25
HCI-011_107334	PDX	EWD	ER	2544	1821	96	627	25
HCI-011_107409	PDX	E2+OVX	ER	3799	2538	350	911	25
HCI-013_106662	PDX	E2+OVX	ER	5007	4331	401	275	18.82
HCI-013_106663	PDX	E2+OVX	ER	5533	4921	339	273	20.72
HCI-013_106666-106667	PDX	EWD	ER	5610	4344	863	403	19.16
UCD52	PDX	Untreated	TN	3882	2331	835	716	19.16
UCD52CR_107086	PDX	Carboplatin Resistant	TN	4258	2851	617	790	21.95
UCD52_107080-107081	PDX	Untreated	TN	1793	631	843	319	21.05
UCD52CR_107269	PDX	Carboplatin Resistant	TN	4847	3183	712	952	25
WHIM2_105940	PDX	Untreated	TN	2725	589	377	1759	25
WHIM2_106305	PDX	Erlotinib	TN	1793	844	314	635	25
WHIM2_106361	PDX	Untreated	TN	3254	1314	171	1769	25
WHIM30_105954	PDX	Untreated	TN	5637	4264	555	818	19.89
BCM-15057_107673	PDX	Estrogen Independant	ER	3208	1304	961	943	23.95
BCM-15057_107684	PDX	E2+OVX	ER	3264	2070	549	645	18.73
BCM-7821_107713	PDX	Untreated	TN	3279	1917	462	900	25
HCI-013_107343	PDX	EWD	ER	2614	1503	924	187	16.31
VCU-BC-001	PDX	Untreated	TN	3133	1605	1185	343	24.8
VCU-BC-002	PDX	Untreated	TN	4504	1919	2240	345	25
HCI-013_107785	PDX	Tamoxifen	ER	4574	3977	201	396	15.43
BCM-15034_107634	PDX	Tamoxifen Resistant	ER	3173	2117	817	239	25
B1-0023	Total	Untreated	Normal_BRCA1_preneo	5975	5486	-	489	5.78
B1-0033	Total	Untreated	Normal_BRCA1_preneo	6794	6410	-	384	3.31
B1-0090	Total	Untreated	Normal_BRCA1_preneo	5671	5025	-	646	9.23
B1-0894	Total	Untreated	Normal_BRCA1_preneo	7884	7198	-	686	7.41
ER-0001	Total	Untreated	ER	7533	7183	-	350	10.29
ER-0025	Total	Untreated	ER	10667	9834	-	833	12.23
ER-0029-7C	Total	Untreated	ER	3422	3335	-	87	16.49
ER-0029-9C	Total	Untreated	ER	8159	7515	-	644	15.67
ER-0032	Total	Untreated	ER	1452	1349	-	103	11.65
ER-0040-LN	Lymph Node	Untreated	ER	6218	5350	-	868	9.92
ER-0040-T	Total	Untreated	ER	6516	5820	-	696	10.97
ER-0042	Total	Untreated	ER	5526	5131	-	395	9.14
ER-0043-LN	Lymph Node	Untreated	ER	923	673	-	250	25
ER-0043-T	Total	Untreated	ER	5659	5553	-	106	20.56
ER-0056-LN	Lymph Node	Untreated	ER	7228	6969	-	259	14.35
ER-0056-T	Total	Untreated	ER	4180	3906	-	274	14.57
ER-0064-LN	Lymph Node	Untreated	ER	2416	2090	-	326	6.85
ER-0064-T	Total	Untreated	ER	4051	3813	-	238	15.48
ER-0114-T3	Total	Untreated	ER	8758	8204	-	554	7.87
ER-0125	Total	Untreated	ER	7292	6895	-	397	7.37
ER-0151	Total	Untreated	ER	3375	2874	-	501	25
ER-0163	Total	Untreated	ER	7371	6330	-	1041	25
ER-0167-LN	Lymph Node	Untreated	ER	8452	4375	-	4077	25
ER-0167-T	Total	Untreated	ER	13989	11003	-	2986	25
ER-0173-LN	Lymph Node	Untreated	ER	3751	3249	-	502	24.46
ER-0173-T	Total	Untreated	ER	10033	9491	-	542	22.91
ER-0319	Total	Untreated	ER	3423	3036	-	387	10.18
ER-0360	Total	Untreated	ER	6740	6194	-	546	21.27
HER2-0031	Total	Untreated	HER2	4771	4477	-	294	12.08
HER2-0069	Total	Untreated	HER2	637	580	-	57	23.49
HER2-0161	Total	Untreated	HER2	6628	5988	-	640	25
HER2-0176	Total	Untreated	HER2	19356	17401	-	1955	24.15
HER2-0308	Total	Untreated	HER2	4746	4351	-	395	18.68
HER2-0337	Total	Untreated	HER2	12618	11321	-	1297	12.82
mER-0068-LN	Lymph Node	Untreated	ER	4863	4514	-	349	4.5
mER-0068-T	Total	Untreated	ER	1020	943	-	77	5.5
mER-0178	Total	Untreated	ER	13604	13133	-	471	21.26
N-0019-total	Total	Untreated	Normal	7182	6139	-	1043	7.64
N-0021-total	Total	Untreated	Normal	2466	2342	-	124	3.94
N-0064-epi	Epithelial	Untreated	Normal	4787	4553	-	234	9.68
N-0064-total	Total	Untreated	Normal	1694	1535	-	159	9.81
N-0092-total	Total	Untreated	Normal	4978	4702	-	276	6.36
N-0093-epi	Epithelial	Untreated	Normal	9905	7776	-	2129	25
N-0093-total	Total	Untreated	Normal	7426	5313	-	2113	25
N-0123-epi	Epithelial	Untreated	Normal	3044	2848	-	196	11.3
N-0123-total	Total	Untreated	Normal	7413	6874	-	539	11.95
N-0169-total	Total	Untreated	Normal	4602	4224	-	378	13.48
N-0230.16-epi	Epithelial	Untreated	Normal	2202	2006	-	196	4.53
N-0230.17-total	Total	Untreated	Normal	3455	3026	-	429	4.69
N-0233-total	Total	Untreated	Normal	5680	5219	-	461	6.61
N-0275-epi	Epithelial	Untreated	Normal	6404	5722	-	682	7.21
N-0275-total	Total	Untreated	Normal	1927	1523	-	404	8.57
N-0280-epi	Epithelial	Untreated	Normal	1203	1135	-	68	6.44
N-0288-total	Total	Untreated	Normal	2323	1854	-	469	8.3
N-0342-epi	Epithelial	Untreated	Normal	7869	7193	-	676	11.94
N-0342-total	Total	Untreated	Normal	10240	9131	-	1109	12.2
N-0372-epi	Epithelial	Untreated	Normal	12235	10977	-	1258	19.7
N-0372-total	Total	Untreated	Normal	4833	3955	-	878	18.22
N-0408-epi	Epithelial	Untreated	Normal	3096	2794	-	302	3.73
N-1105-epi	Epithelial	Untreated	Normal	5224	4757	-	467	7.71
N-1469-epi	Epithelial	Untreated	Normal	3017	2730	-	287	7.32
TN-0106	Total	Untreated	TN	1069	934	-	135	7.31
TN-0114-T2	Total	Untreated	TN	2035	1566	-	469	9.82
TN-0126	Total	Untreated	TN	3762	3495	-	267	8.14
TN-0135	Total	Untreated	TN	15954	14764	-	1190	11.14
TN-B1-0131	Total	Untreated	TN	6543	5528	-	1015	25
TN-B1-0177	Total	Untreated	TN	21246	19188	-	2058	20.66
TN-B1-0554	Total	Untreated	TN	9779	7593	-	2186	25
TN-B1-4031	Total	Untreated	TN	5600	4935	-	665	4.15
BCM-7482CR_109078	PDX	Carboplatin Resistant	TN	6465	5311	203	951	10.91
VCU-BC-024_CMMC1423	PDX	Untreated	TN	3685	2641	331	713	24.01
VCU-BC-006_CMMC1416	PDX	Untreated	TN	7017	3878	2180	959	12.06
VCU-BC-004_CMMC1414	PDX	Untreated	TN	5122	2789	1783	550	21.79
VCU-BC-003_CMMC1410	PDX	Untreated	TN	6282	2501	2652	1129	25
HCI-013_109115	PDX	Elacestrant (120 mg/kg/day)	ER	4325	2784	751	790	22.95
BCM-2147CR_109178	PDX	Carboplatin Resistant	TN	5297	2710	598	1989	25
BCM-2147_109176	PDX	Untreated	TN	7303	4887	836	1580	23.26
WHIM30CR_108903	PDX	Carboplatin Resistant	TN	8817	5587	1964	1266	21.13
WHIM30_108896	PDX	Untreated	TN	8157	4967	2390	800	15.55
WHIM30-O_108793-4	PDXO	Untreated	TN	1268	1098	0	170	20.12
WHIM30CR-O_108805-9	PDXO	Carboplatin Resistant	TN	3623	2694	0	929	17.08

## Sheet: Table 5_10X Alignment Stats - B
Sample_ID	Estimated.Number.of.Cells	Mean.Reads.per.Cell	Number.of.Reads	Valid.Barcodes	Sequencing.Saturation	Q30.Bases.in.Barcode	Q30.Bases.in.RNA.Read	Q30.Bases.in.UMI	Reads.Mapped.to.Genome	GRCh38.Reads.Mapped.to.Genome	mm10.Reads.Mapped.to.Genome	Reads.Mapped.Confidently.to.Genome	GRCh38.Reads.Mapped.Confidently.to.Genome	mm10.Reads.Mapped.Confidently.to.Genome	Reads.Mapped.Confidently.to.Intergenic.Regions	GRCh38.Reads.Mapped.Confidently.to.Intergenic.Regions	mm10.Reads.Mapped.Confidently.to.Intergenic.Regions	Reads.Mapped.Confidently.to.Intronic.Regions	GRCh38.Reads.Mapped.Confidently.to.Intronic.Regions	mm10.Reads.Mapped.Confidently.to.Intronic.Regions	Reads.Mapped.Confidently.to.Exonic.Regions	GRCh38.Reads.Mapped.Confidently.to.Exonic.Regions	mm10.Reads.Mapped.Confidently.to.Exonic.Regions	Reads.Mapped.Confidently.to.Transcriptome	GRCh38.Reads.Mapped.Confidently.to.Transcriptome	mm10.Reads.Mapped.Confidently.to.Transcriptome	Reads.Mapped.Antisense.to.Gene	GRCh38.Estimated.Number.of.Cell.Partitions	mm10.Estimated.Number.of.Cell.Partitions	Fraction.Reads.in.Cells	GRCh38.Fraction.Reads.in.Cells	mm10.Fraction.Reads.in.Cells	GRCh38.Median.Genes.per.Cell	mm10.Median.Genes.per.Cell	GRCh38.Total.Genes.Detected	mm10.Total.Genes.Detected	GRCh38.Median.UMI.Counts.per.Cell	mm10.Median.UMI.Counts.per.Cell	GEMs.with..0.Cells	GEMs.with..1.Cell	Fraction.GEMs.with..1.Cell	Fraction.GEMs.with..1.Cell..Lower.Bound.	Fraction.GEMs.with..1.Cell..Upper.Bound.	Mean.UMI.Count.Purity
BCM-0132_107455	3436	54305	186593344	0.98	0.591	0.962	0.95	0.962	0.923	0.811	0.111	0.876	0.772	0.103	0.051	0.047	0.004	0.246	0.223	0.023	0.579	0.503	0.076	0.546	0.474	0.072	0.022	2121	1371	0.873	0.859	0.935	3164	1181	23682	16369	12256	3041	3436	121	0.035	0.026	0.044	0.994
BCM-15034_107244	2726	39270	107049868	0.974	0.354	0.959	0.949	0.962	0.926	0.777	0.15	0.875	0.734	0.141	0.089	0.082	0.007	0.13	0.106	0.024	0.656	0.546	0.111	0.624	0.518	0.106	0.015	1632	1119	0.863	0.854	0.866	2772	1369	22383	16607	11975	3665	2726	60	0.022	0.014	0.031	0.991
BCM-15034_107352	3276	56312	184477884	0.973	0.388	0.962	0.947	0.963	0.928	0.811	0.117	0.877	0.768	0.109	0.095	0.09	0.005	0.133	0.115	0.019	0.649	0.564	0.085	0.621	0.539	0.082	0.013	2222	1088	0.892	0.89	0.869	3438	1580	23680	17086	16166	4748	3276	105	0.032	0.023	0.041	0.995
BCM-2147_107007	2392	42997	102848478	0.983	0.336	0.972	0.907	0.965	0.961	0.931	0.03	0.93	0.903	0.027	0.06	0.058	0.001	0.126	0.122	0.004	0.744	0.723	0.022	0.715	0.694	0.021	0.012	2072	335	0.905	0.905	0.865	3022	1023	21421	13850	16166	2705	2392	64	0.027	0.014	0.042	0.998
BCM-2277_107010	4204	37419	157308340	0.976	0.329	0.959	0.87	0.941	0.952	0.915	0.037	0.917	0.884	0.033	0.055	0.053	0.002	0.163	0.157	0.006	0.699	0.674	0.025	0.666	0.642	0.024	0.019	3674	559	0.774	0.772	0.747	2122	975	22291	15447	8864	2357	4204	219	0.052	0.038	0.067	0.997
BCM-3887_107156	5184	22911	118769931	0.976	0.247	0.973	0.901	0.966	0.938	0.905	0.033	0.884	0.856	0.028	0.078	0.075	0.002	0.215	0.211	0.004	0.591	0.569	0.022	0.558	0.537	0.021	0.019	4969	231	0.755	0.758	0.519	1486	1136	24852	14323	4092	2823	5184	393	0.076	0.049	0.107	0.993
BCM-5097_107348	2379	76982	183140313	0.98	0.739	0.961	0.949	0.963	0.914	0.764	0.149	0.876	0.736	0.14	0.046	0.04	0.006	0.264	0.226	0.038	0.566	0.47	0.097	0.524	0.433	0.091	0.028	1406	996	0.86	0.839	0.936	2922	1238	21030	16691	9634	3021	2379	58	0.024	0.015	0.034	0.994
BCM-7482_107157	3753	27227	102181836	0.984	0.503	0.972	0.912	0.965	0.964	0.933	0.031	0.928	0.901	0.027	0.046	0.044	0.001	0.265	0.26	0.004	0.618	0.596	0.022	0.589	0.567	0.021	0.014	3545	237	0.76	0.753	0.885	1619	1240	22791	13752	4274	3093	3753	286	0.076	0.049	0.108	0.997
HCI-001_105983	3800	40721	154739462	0.957	0.095	0.937	0.835	0.927	0.908	0.855	0.054	0.862	0.814	0.048	0.109	0.104	0.005	0.158	0.15	0.008	0.595	0.559	0.035	0.568	0.534	0.034	0.013	2876	945	0.789	0.783	0.74	3946	1069	23379	16276	15467	2332	3800	148	0.039	0.027	0.053	0.989
HCI-001_105984	4934	27172	134068339	0.958	0.063	0.936	0.837	0.927	0.904	0.858	0.046	0.856	0.816	0.04	0.121	0.117	0.004	0.134	0.128	0.006	0.601	0.571	0.03	0.577	0.548	0.029	0.01	3922	1067	0.826	0.825	0.696	3328	693	22823	15806	11616	1283	4934	272	0.055	0.044	0.069	0.991
HCI-011_107332	4940	33332	164658845	0.968	0.35	0.959	0.937	0.961	0.617	0.6	0.017	0.572	0.562	0.01	0.06	0.057	0.004	0.199	0.196	0.003	0.313	0.31	0.003	0.289	0.286	0.003	0.014	4742	999	0.845	0.842	0.462	1705	4	23901	10103	4227	32	4940	1161	0.235	0.046	0.592	0.996
HCI-011_107334	2544	53286	135560551	0.973	0.408	0.959	0.945	0.961	0.882	0.87	0.012	0.841	0.832	0.009	0.073	0.071	0.001	0.302	0.3	0.002	0.466	0.461	0.005	0.435	0.43	0.005	0.019	2168	1807	0.874	0.844	0.705	3019	4	23183	11366	9040	41	2544	1411	0.555	0.114	1	0.997
HCI-011_107409	3799	33328	126614741	0.976	0.338	0.96	0.947	0.962	0.883	0.848	0.035	0.825	0.796	0.029	0.088	0.085	0.003	0.177	0.173	0.005	0.561	0.539	0.022	0.531	0.51	0.021	0.015	3461	355	0.799	0.804	0.554	2208	889	23537	14155	7009	1740	3799	123	0.032	0.019	0.047	0.994
HCI-013_106662	5007	20241	101344936	0.974	0.304	0.985	0.932	0.985	0.971	0.918	0.053	0.94	0.89	0.05	0.071	0.069	0.002	0.254	0.245	0.009	0.615	0.577	0.039	0.589	0.551	0.038	0.014	4646	401	0.926	0.927	0.886	2413	1564	22232	15550	6742	4265	5007	288	0.058	0.04	0.078	0.997
HCI-013_106663	5533	18808	104066727	0.974	0.284	0.985	0.932	0.985	0.971	0.931	0.039	0.939	0.902	0.037	0.072	0.07	0.001	0.253	0.246	0.007	0.615	0.586	0.029	0.586	0.558	0.028	0.016	5242	340	0.935	0.935	0.888	2312	1502	22566	14820	6606	3947	5533	388	0.07	0.047	0.096	0.997
HCI-013_106666-106667	5610	18153	101838851	0.969	0.321	0.984	0.931	0.984	0.963	0.858	0.105	0.926	0.826	0.1	0.071	0.066	0.005	0.322	0.3	0.023	0.532	0.46	0.073	0.501	0.432	0.069	0.017	4817	869	0.896	0.892	0.888	2011	1607	21584	16728	4816	4203	5610	239	0.043	0.032	0.054	0.992
UCD52	3882	27635	107280708	0.978	0.125	0.975	0.907	0.973	0.97	0.907	0.063	0.942	0.882	0.06	0.086	0.084	0.002	0.206	0.194	0.012	0.65	0.604	0.046	0.627	0.582	0.045	0.01	3099	829	0.946	0.941	0.924	3458	1421	24201	16298	13037	3412	3882	201	0.052	0.039	0.065	0.995
UCD52CR_107086	4258	25665	109280724	0.976	0.142	0.975	0.908	0.973	0.966	0.924	0.042	0.934	0.894	0.039	0.098	0.096	0.002	0.207	0.2	0.007	0.628	0.598	0.03	0.602	0.573	0.029	0.013	3717	596	0.857	0.853	0.837	2716	939	24148	15280	9054	2044	4258	437	0.103	0.082	0.125	0.995
UCD52_107080-107081	1793	113090	202770884	0.982	0.523	0.957	0.87	0.94	0.948	0.803	0.145	0.916	0.778	0.138	0.065	0.06	0.005	0.238	0.21	0.028	0.613	0.508	0.105	0.587	0.485	0.101	0.013	978	840	0.913	0.905	0.922	5705	2194	24927	18399	33650	6931	1793	75	0.042	0.029	0.056	0.995
UCD52CR_107269	4847	24641	119435480	0.967	0.156	0.974	0.906	0.966	0.943	0.892	0.051	0.901	0.855	0.046	0.096	0.093	0.003	0.247	0.238	0.008	0.558	0.523	0.035	0.525	0.491	0.033	0.02	4200	703	0.768	0.759	0.795	1968	1041	24794	15430	6066	2513	4847	376	0.078	0.061	0.096	0.992
WHIM2_105940	2725	41170	112188581	0.965	0.121	0.94	0.838	0.929	0.908	0.857	0.051	0.849	0.804	0.045	0.177	0.171	0.006	0.207	0.196	0.011	0.465	0.438	0.028	0.439	0.412	0.026	0.016	2361	377	0.739	0.735	0.698	2360	1156	22856	15797	9189	2492	2725	65	0.024	0.013	0.038	0.991
WHIM2_106305	1793	119578	214402652	0.973	0.539	0.976	0.934	0.977	0.972	0.923	0.049	0.944	0.898	0.046	0.084	0.082	0.002	0.157	0.15	0.007	0.704	0.666	0.037	0.681	0.645	0.036	0.01	1488	314	0.88	0.877	0.895	4540	2104	22821	15835	30195	7405	1793	39	0.021	0.01	0.036	0.997
WHIM2_106361	3254	97452	317110114	0.968	0.491	0.976	0.931	0.977	0.957	0.937	0.02	0.92	0.903	0.016	0.085	0.084	0.002	0.136	0.133	0.002	0.699	0.686	0.012	0.672	0.66	0.012	0.013	3092	170	0.804	0.807	0.564	1703	1265	23095	13867	12086	3050	3254	316	0.097	0.058	0.14	0.998
WHIM30_105954	5637	33711	190027359	0.96	0.17	0.939	0.845	0.929	0.93	0.896	0.034	0.885	0.855	0.03	0.112	0.11	0.003	0.183	0.179	0.004	0.589	0.566	0.023	0.56	0.537	0.022	0.015	5123	537	0.86	0.86	0.685	2939	856	26573	15246	9075	1727	5637	722	0.128	0.101	0.158	0.993
BCM-15057_107673	3208	36966	118586659	0.957	0.446	0.961	0.953	0.962	0.962	0.791	0.171	0.915	0.751	0.164	0.067	0.061	0.006	0.31	0.266	0.043	0.538	0.423	0.115	0.504	0.394	0.109	0.021	2273	959	0.84	0.822	0.88	1503	1783	23555	17482	3869	4920	3208	119	0.037	0.027	0.048	0.995
BCM-15057_107684	3264	41215	134524305	0.96	0.383	0.962	0.954	0.962	0.967	0.892	0.075	0.93	0.859	0.072	0.057	0.055	0.002	0.304	0.286	0.018	0.57	0.518	0.052	0.534	0.484	0.049	0.022	2762	548	0.915	0.911	0.92	2999	2016	24541	16052	9084	5438	3264	239	0.073	0.056	0.093	0.997
BCM-7821_107713	3279	46026	150917994	0.963	0.466	0.962	0.955	0.963	0.97	0.922	0.047	0.932	0.889	0.044	0.069	0.067	0.002	0.229	0.219	0.011	0.634	0.603	0.031	0.604	0.574	0.03	0.019	2827	463	0.853	0.849	0.875	1646	1446	22889	15306	6913	3601	3279	92	0.028	0.016	0.041	0.997
HCI-013_107343	2614	54422	142258073	0.96	0.549	0.962	0.954	0.963	0.964	0.825	0.139	0.932	0.799	0.133	0.053	0.046	0.007	0.424	0.38	0.044	0.456	0.373	0.083	0.422	0.344	0.079	0.022	1726	931	0.938	0.939	0.921	3422	1676	21864	17207	9646	4171	2614	78	0.03	0.021	0.04	0.996
VCU-BC-001	3133	45474	142468685	0.955	0.404	0.959	0.948	0.958	0.876	0.72	0.156	0.814	0.669	0.146	0.08	0.074	0.006	0.248	0.222	0.026	0.487	0.373	0.113	0.442	0.335	0.106	0.032	1984	1185	0.847	0.852	0.805	2537	1675	24388	17549	8660	4555	3133	99	0.031	0.022	0.041	0.994
VCU-BC-002	4504	27941	125845753	0.964	0.322	0.959	0.95	0.959	0.953	0.794	0.158	0.915	0.764	0.151	0.047	0.043	0.004	0.223	0.198	0.026	0.645	0.523	0.121	0.609	0.493	0.116	0.021	2421	2235	0.882	0.869	0.878	3411	1106	23218	17425	11338	2731	4504	386	0.086	0.075	0.098	0.988
HCI-013_107785	4574	31041	141980965	0.962	0.437	0.959	0.949	0.959	0.961	0.926	0.035	0.921	0.889	0.032	0.068	0.067	0.001	0.291	0.286	0.005	0.562	0.537	0.025	0.528	0.504	0.024	0.02	4381	201	0.926	0.928	0.72	2602	1795	23084	14532	7222	5068	4574	101	0.022	0.008	0.038	0.992
BCM-15034_107634	3173	43176	136996440	0.967	0.513	0.959	0.949	0.958	0.959	0.841	0.118	0.912	0.8	0.112	0.095	0.091	0.004	0.106	0.091	0.015	0.711	0.618	0.092	0.684	0.595	0.089	0.013	2421	814	0.912	0.916	0.848	2588	1534	23278	16900	9916	4364	3173	190	0.06	0.046	0.075	0.995
HCC1143	1339	123969	165994930	0.96	0.436	0.952	0.797	0.947	0.725	-%	-%	0.646	-%	-%	0.102	-%	-%	0.105	-%	-%	0.439	-%	-%	0.405	-%	-%	0.017	-%	-%	0.929	-%	-%	4911	-%	22171	-%	24142	-%	-%	-%	-%	-%	-%	-%
HCC1187	1750	73349	128361188	0.984	0.231	0.954	0.839	0.949	0.923	-%	-%	0.891	-%	-%	0.068	-%	-%	0.147	-%	-%	0.676	-%	-%	0.652	-%	-%	0.008	-%	-%	0.964	-%	-%	4718	-%	23188	-%	30232	-%	-%	-%	-%	-%	-%	-%
MDA468	2752	42212	116166852	0.979	0.108	0.957	0.866	0.951	0.947	-%	-%	0.921	-%	-%	0.054	-%	-%	0.176	-%	-%	0.691	-%	-%	0.663	-%	-%	0.011	-%	-%	0.969	-%	-%	4640	-%	22583	-%	21278	-%	-%	-%	-%	-%	-%	-%
SUM149	1450	84858	123044734	0.98	0.238	0.959	0.868	0.953	0.942	-%	-%	0.915	-%	-%	0.05	-%	-%	0.165	-%	-%	0.699	-%	-%	0.67	-%	-%	0.012	-%	-%	0.941	-%	-%	5750	-%	22994	-%	33935	-%	-%	-%	-%	-%	-%	-%
BCM-7482CR_109078	6465	47003	303872352	0.968	0.527	0.952	0.941	0.952	0.96	0.931	0.029	0.9	0.876	0.024	0.083	0.082	0.001	0.272	0.269	0.003	0.544	0.525	0.02	0.51	0.491	0.019	0.02	6272	206	0.888	0.902	0.324	2866	1430	25803	12955	8978	3812	6465	187	0.029	0.012	0.049	0.991
VCU-BC-024_CMMC1423	3685	84480	311309526	0.962	0.503	0.948	0.935	0.949	0.956	0.922	0.034	0.902	0.871	0.03	0.103	0.101	0.002	0.277	0.273	0.004	0.522	0.498	0.024	0.493	0.47	0.024	0.015	3364	331	0.921	0.93	0.622	3738	1785	26061	15883	15166	4739	3685	111	0.03	0.017	0.045	0.994
VCU-BC-006_CMMC1416	7017	43605	305975776	0.965	0.489	0.947	0.935	0.948	0.961	0.854	0.107	0.913	0.812	0.101	0.065	0.06	0.005	0.209	0.192	0.017	0.638	0.56	0.078	0.609	0.534	0.075	0.015	4958	2162	0.926	0.936	0.798	3482	1218	24514	18245	13899	3162	7017	337	0.048	0.04	0.057	0.992
VCU-BC-004_CMMC1414	5122	59959	307109591	0.964	0.584	0.948	0.935	0.948	0.954	0.805	0.149	0.902	0.761	0.141	0.071	0.063	0.007	0.174	0.151	0.023	0.657	0.546	0.111	0.627	0.52	0.107	0.016	3402	1769	0.888	0.891	0.826	3069	1515	23721	18420	11196	4134	5122	224	0.044	0.035	0.053	0.991
VCU-BC-003_CMMC1410	6282	49476	310807705	0.965	0.567	0.948	0.934	0.948	0.951	0.758	0.194	0.887	0.704	0.183	0.072	0.063	0.009	0.169	0.141	0.027	0.646	0.499	0.147	0.616	0.473	0.142	0.017	3767	2634	0.8	0.773	0.828	2423	1460	23381	18910	8794	4114	6282	642	0.102	0.091	0.114	0.984
HCI-013_109115	4325	70791	306169859	0.965	0.655	0.951	0.94	0.952	0.956	0.856	0.1	0.891	0.798	0.094	0.09	0.084	0.006	0.23	0.215	0.015	0.571	0.499	0.073	0.537	0.467	0.07	0.021	3603	750	0.871	0.877	0.734	3315	2030	24989	16817	10777	6014	4325	134	0.031	0.022	0.042	0.984
BCM-2147CR_109178	5297	60016	317904197	0.968	0.472	0.952	0.94	0.952	0.955	0.915	0.04	0.893	0.859	0.035	0.077	0.075	0.002	0.145	0.141	0.004	0.672	0.643	0.029	0.637	0.609	0.028	0.02	4727	594	0.715	0.722	0.44	2653	1116	22942	14723	9931	2666	5297	382	0.072	0.055	0.09	0.993
BCM-2147_109176	7303	42142	307764162	0.967	0.47	0.952	0.94	0.953	0.953	0.909	0.044	0.882	0.843	0.039	0.089	0.087	0.002	0.119	0.115	0.004	0.674	0.642	0.032	0.641	0.61	0.032	0.017	6528	835	0.844	0.861	0.379	2541	834	22895	14986	9234	1835	7303	484	0.066	0.052	0.081	0.993
WHIM30CR_108903	8817	39153	345210734	0.95	0.386	0.957	0.947	0.956	0.897	0.796	0.101	0.795	0.706	0.089	0.081	0.074	0.006	0.263	0.245	0.018	0.451	0.386	0.065	0.401	0.34	0.061	0.037	6998	1943	0.653	0.654	0.536	1738	1093	27513	17997	4131	2435	8817	721	0.082	0.071	0.092	0.976
WHIM30_108896	8157	42278	344864084	0.946	0.403	0.957	0.948	0.956	0.894	0.788	0.107	0.789	0.698	0.09	0.07	0.064	0.006	0.281	0.261	0.02	0.438	0.373	0.065	0.376	0.316	0.06	0.048	5958	2391	0.705	0.702	0.625	2321	1101	26961	17886	5835	2362	8157	666	0.082	0.072	0.092	0.98
WHIM30-O_108793-4	1268	253536	321484022	0.95	0.579	0.957	0.949	0.956	0.684	0.51	0.039	0.164	0.307	0.286	0.012	0.748	25271	10070
WHIM30CR-O_108805-9	3623	98497	356853017	0.961	0.386	0.958	0.951	0.956	0.9	0.783	0.056	0.268	0.459	0.423	0.023	0.791	26785	18894

## Sheet: Table 6_10X Alignment Stats - G
Sample_ID	Estimated.Number.of.Cells	Mean.Reads.per.Cell	Median.Genes.per.Cell	Number.of.Reads	Valid.Barcodes	Sequencing.Saturation	Q30.Bases.in.Barcode	Q30.Bases.in.RNA.Read	Q30.Bases.in.UMI	Reads.Mapped.to.Genome	Reads.Mapped.Confidently.to.Genome	Reads.Mapped.Confidently.to.Intergenic.Regions	Reads.Mapped.Confidently.to.Intronic.Regions	Reads.Mapped.Confidently.to.Exonic.Regions	Reads.Mapped.Confidently.to.Transcriptome	Reads.Mapped.Antisense.to.Gene	Fraction.Reads.in.Cells	Total.Genes.Detected	Median.UMI.Counts.per.Cell
BCM-0132_107455	2074	63474	3144	131645336	1	0.595	0.963	0.952	0.964	0.964	0.926	0.052	0.284	0.59	0.556	0.022	1	23620	12221
BCM-15034_107244	1609	41927	2780	67460545	1	0.356	0.961	0.955	0.964	0.972	0.936	0.082	0.137	0.717	0.682	0.014	1	22388	12001
BCM-15034_107352	2183	56675	3436	123721789	1	0.392	0.963	0.954	0.964	0.977	0.945	0.078	0.146	0.721	0.692	0.013	1	23677	16121
BCM-2147_107007	2058	42526	3026	87519529	1	0.341	0.973	0.91	0.966	0.97	0.944	0.059	0.13	0.755	0.727	0.011	1	21388	16214
BCM-2277_107010	3635	31893	2110	115931022	1	0.336	0.96	0.871	0.942	0.962	0.936	0.061	0.189	0.686	0.657	0.014	1	22269	8721
BCM-3887_107156	4953	17657	1485	87457544	1	0.25	0.974	0.909	0.967	0.965	0.922	0.088	0.26	0.575	0.543	0.018	1	24821	4085
BCM-5097_107348	1383	87363	2925	120823353	1	0.747	0.962	0.949	0.964	0.964	0.935	0.046	0.308	0.581	0.537	0.03	1	21015	9650
BCM-7482_107157	3518	21981	1611	77329315	1	0.507	0.973	0.914	0.966	0.969	0.938	0.049	0.307	0.582	0.553	0.014	1	22713	4270
HCC1143	1339	123969	4911	165994930	0.96	0.436	0.952	0.797	0.947	0.725	0.646	0.102	0.105	0.439	0.405	0.017	0.929	22171	24142
HCC1187	1750	73349	4718	128361188	0.984	0.231	0.954	0.839	0.949	0.923	0.891	0.068	0.147	0.676	0.652	0.008	0.964	23188	30232
MDA468	2752	42212	4640	116166852	0.979	0.108	0.957	0.866	0.951	0.947	0.921	0.054	0.176	0.691	0.663	0.011	0.969	22583	21278
SUM149	1450	84858	5750	123044734	0.98	0.238	0.959	0.868	0.953	0.942	0.915	0.05	0.165	0.699	0.67	0.012	0.941	22994	33935
HCI-001_105983	2851	36439	3945	103886416	1	0.098	0.939	0.845	0.929	0.947	0.915	0.089	0.194	0.632	0.606	0.01	1	23413	15504
HCI-001_105984	3855	23676	3328	91269242	1	0.066	0.938	0.847	0.929	0.943	0.912	0.089	0.161	0.662	0.639	0.008	1	22831	11609
HCI-011_107332	4850	17839	1682	86517947	1	0.355	0.961	0.951	0.963	0.927	0.884	0.08	0.315	0.489	0.454	0.02	1	23890	4157
HCI-011_107334	2448	41921	2701	102623785	1	0.414	0.961	0.952	0.963	0.969	0.931	0.075	0.343	0.513	0.48	0.019	1	23229	7675
HCI-011_107409	3449	25269	2207	87151089	1	0.345	0.961	0.955	0.963	0.965	0.923	0.093	0.212	0.618	0.586	0.016	1	23553	7015
HCI-013_106662	4606	18655	2418	85925467	1	0.31	0.986	0.934	0.986	0.975	0.948	0.066	0.269	0.613	0.586	0.014	1	22229	6758
HCI-013_106663	5194	17364	2318	90187200	1	0.289	0.985	0.933	0.985	0.974	0.947	0.068	0.263	0.615	0.587	0.015	1	22533	6630
HCI-013_106666-106667	4747	16620	2018	78896484	1	0.329	0.984	0.934	0.985	0.972	0.938	0.071	0.356	0.511	0.48	0.016	1	21695	4837
UCD52	3047	29965	3457	91302121	1	0.126	0.975	0.909	0.973	0.973	0.948	0.09	0.213	0.645	0.624	0.009	1	24169	13026
UCD52CR_107086	3641	23921	2703	87095284	1	0.144	0.975	0.911	0.973	0.973	0.945	0.102	0.229	0.615	0.589	0.012	1	24081	8924
UCD52_107080-107081	950	155251	5717	147488232	1	0.534	0.958	0.872	0.941	0.961	0.935	0.07	0.262	0.604	0.578	0.012	1	24811	33628
UCD52CR_107269	4135	21093	1950	87219840	1	0.156	0.974	0.912	0.967	0.961	0.926	0.113	0.293	0.52	0.49	0.017	1	24737	6007
WHIM2_105940	2348	31003	2380	72793986	1	0.126	0.942	0.852	0.931	0.953	0.905	0.16	0.259	0.485	0.46	0.013	1	22870	9281
WHIM2_106305	1479	115793	4530	171257112	1	0.542	0.976	0.937	0.977	0.979	0.956	0.067	0.175	0.713	0.691	0.009	1	22833	30203
WHIM2_106361	3083	78554	1673	242181928	1	0.497	0.977	0.937	0.977	0.977	0.95	0.083	0.16	0.707	0.682	0.011	1	23115	12057
WHIM30_105954	5082	29817	2947	151532153	1	0.173	0.94	0.851	0.931	0.952	0.916	0.119	0.207	0.59	0.563	0.013	1	26538	9116
BCM-15057_107673	2247	33976	1451	76343780	1	0.449	0.962	0.955	0.963	0.975	0.941	0.07	0.36	0.511	0.477	0.02	1	23506	3638
BCM-15057_107684	2715	39198	2983	106421889	1	0.385	0.962	0.956	0.963	0.977	0.944	0.058	0.325	0.561	0.526	0.021	1	24460	9035
BCM-7821_107713	2817	41519	1619	116958642	1	0.468	0.962	0.957	0.964	0.978	0.949	0.056	0.255	0.638	0.609	0.016	1	22852	6796
HCI-013_107343	1690	63966	3422	108103089	1	0.552	0.963	0.956	0.964	0.974	0.947	0.052	0.459	0.435	0.403	0.021	1	21871	9658
VCU-BC-001	1948	42789	2518	83352259	1	0.402	0.96	0.953	0.959	0.962	0.917	0.092	0.314	0.511	0.461	0.035	1	24339	8640
VCU-BC-002	2264	34857	3328	78915313	1	0.324	0.96	0.952	0.959	0.973	0.946	0.047	0.259	0.64	0.604	0.02	1	23083	10976
HCI-013_107785	4373	27746	2606	121334241	1	0.44	0.96	0.952	0.96	0.979	0.944	0.068	0.31	0.566	0.533	0.019	1	23038	7239
BCM-15034_107634	2356	40760	2568	96030526	1	0.516	0.96	0.952	0.959	0.982	0.95	0.085	0.113	0.752	0.724	0.012	1	23197	9778
BCM-7482CR_109078	6262	40320	2871	252486065	1	0.531	0.952	0.944	0.953	0.978	0.936	0.081	0.3	0.555	0.521	0.02	1	25791	9012
VCU-BC-024_CMMC1423	3354	77823	3740	261017721	1	0.509	0.948	0.938	0.949	0.978	0.936	0.104	0.298	0.534	0.505	0.014	1	26029	15136
VCU-BC-006_CMMC1416	4837	47946	3482	231916347	1	0.496	0.948	0.937	0.948	0.98	0.946	0.064	0.228	0.654	0.626	0.014	1	24536	13870
VCU-BC-004_CMMC1414	3339	61583	3004	205627259	1	0.592	0.949	0.937	0.948	0.98	0.946	0.062	0.196	0.688	0.657	0.016	1	23703	10894
VCU-BC-003_CMMC1410	3630	47315	2334	171754460	1	0.574	0.948	0.936	0.949	0.979	0.942	0.085	0.216	0.641	0.608	0.018	1	23276	8432
HCI-013_109115	3574	62602	3316	223739530	1	0.66	0.952	0.942	0.952	0.981	0.928	0.091	0.262	0.576	0.541	0.02	1	24967	10788
BCM-2147CR_109178	4699	45354	2640	213119718	1	0.475	0.952	0.943	0.952	0.98	0.944	0.09	0.186	0.668	0.634	0.018	1	22944	9899
BCM-2147_109176	6467	34763	2531	224812838	1	0.474	0.953	0.944	0.953	0.98	0.945	0.082	0.135	0.727	0.693	0.017	1	22865	9190
WHIM30CR_108903	6853	27458	1717	188169414	1	0.386	0.957	0.954	0.956	0.952	0.891	0.101	0.357	0.433	0.382	0.036	1	27465	4053
WHIM30_108896	5767	33065	2304	190683885	1	0.401	0.958	0.956	0.957	0.952	0.892	0.083	0.375	0.433	0.368	0.05	1	26901	5730
WHIM30-O_108793-4	1268	253536	2727	321484022	0.95	0.579	0.957	0.949	0.956	0.684	0.51	0.039	0.164	0.307	0.286	0.012	0.748	25271	10070
WHIM30CR-O_108805-9	3623	98497	5420	356853017	0.961	0.386	0.958	0.951	0.956	0.9	0.783	0.056	0.268	0.459	0.423	0.023	0.791	26785	18894

## Sheet: Table 7_Cell-Level QC Threshold
Sample_ID	KeptCells	DeadCells	Percent.Removed	MitoCutoff	log.nFeatureRange	log.nCountRange
BCM-0132_107455	1685	389	18.76	25	6.02-10.09	6.41-12.41
BCM-15034_107244	1405	204	12.68	25	5.94-9.92	6.48-12.31
BCM-15034_107352	1809	374	17.13	25	6.25-10.03	6.68-12.69
BCM-2147_107007	1469	589	28.62	25	6.49-9.54	7.34-12.05
BCM-2277_107010	1758	1877	51.64	25	4.23-11.08	5.03-13.11
BCM-3887_107156	3964	989	19.97	25	4.74-9.86	4.68-11.95
BCM-5097_107348	1154	229	16.56	25	6.31-9.65	6.48-11.87
BCM-7482_107157	2606	912	25.92	21.77	4.84-9.93	4.91-11.8
HCC1143	1189	150	11.2	17.97	7.89-9.11	8.98-11.21
HCC1187	1580	170	9.71	25	7.57-9.34	8.6-12.04
MDA468	2632	120	4.36	16.43	7.82-9.06	8.79-11.14
SUM149	1384	66	4.55	10.57	8.01-9.3	8.97-11.89
HCI-001_105983	2081	770	27.01	25	6.32-10.24	6.31-12.99
HCI-001_105984	3181	674	17.48	24.94	6.52-9.7	6.76-11.95
HCI-011_107332	3271	1579	32.56	25	5.93-8.92	6.5-10.16
HCI-011_107334	1821	627	25.61	25	6.3-9.5	6.64-11.25
HCI-011_107409	2538	911	26.41	25	5.8-9.6	6.11-11.6
HCI-013_106662	4331	275	5.97	18.82	6.85-8.73	7.35-10.28
HCI-013_106663	4921	273	5.26	20.72	6.82-8.68	7.38-10.22
HCI-013_106666-106667	4344	403	8.49	19.16	6.75-8.47	7.32-9.65
UCD52	2331	716	23.5	19.16	6.55-9.74	6.96-11.99
UCD52CR_107086	2851	790	21.7	21.95	5.58-10.22	5.5-12.69
UCD52_107080-107081	631	319	33.58	21.05	6.86-10.45	6.78-14.07
UCD52CR_107269	3183	952	23.02	25	5.3-9.85	5.55-11.85
WHIM2_105940	589	1759	74.91	25	4.95-10.6	6.82-11.45
WHIM2_106305	844	635	42.93	25	7.07-9.76	7.75-12.88
WHIM2_106361	1314	1769	57.38	25	1.15-13.7	2.92-15.87
WHIM30_105954	4264	818	16.1	19.89	5.28-10.69	4.75-13.48
BCM-15057_107673	1304	943	41.97	23.95	2.11-12.45	3.18-13.22
BCM-15057_107684	2070	645	23.76	18.73	6.21-9.8	6.45-11.77
BCM-7821_107713	1917	900	31.95	25	2.37-12.41	3.95-13.69
HCI-013_107343	1503	187	11.07	16.31	7.31-8.97	7.91-10.44
VCU-BC-001	1605	343	17.61	24.8	5.7-9.97	6.16-11.97
VCU-BC-002	1919	345	15.24	25	6.05-10.17	6.14-12.46
HCI-013_107785	3977	396	9.06	15.43	6.89-8.84	7.54-10.24
BCM-15034_107634	2117	239	10.14	25	6.24-9.46	6.86-11.52
B1-0023	5486	489	8.18	5.78	5.17-8.44	5.53-9.82
B1-0033	6410	384	5.65	3.31	5.18-8.4	5.4-10.15
B1-0090	5025	646	11.39	9.23	5.42-8.79	5.96-10.62
B1-0894	7198	686	8.7	7.41	5.53-8.66	5.64-10.64
ER-0001	7183	350	4.65	10.29	5.09-7.63	5.38-9.19
ER-0025	9834	833	7.81	12.23	4.49-8.99	4.48-10.55
ER-0029-7C	3335	87	2.54	16.49	5.43-9.29	5.74-10.92
ER-0029-9C	7515	644	7.89	15.67	5.87-8.64	6.32-10.36
ER-0032	1349	103	7.09	11.65	4.45-9.2	4.37-11.17
ER-0040-LN	5350	868	13.96	9.92	6.4-8.5	6.88-10.19
ER-0040-T	5820	696	10.68	10.97	6.07-8.28	6.57-9.87
ER-0042	5131	395	7.15	9.14	5.16-8.28	5.27-9.73
ER-0043-LN	673	250	27.09	25	4.6-9.32	5.03-10.58
ER-0043-T	5553	106	1.87	20.56	4.4-9.17	4.15-10.99
ER-0056-LN	6969	259	3.58	14.35	5.46-7.78	5.93-8.97
ER-0056-T	3906	274	6.56	14.57	4.87-6.9	5.22-7.97
ER-0064-LN	2090	326	13.49	6.85	4.95-7.71	5.3-8.76
ER-0064-T	3813	238	5.88	15.48	5.45-7.83	5.92-8.82
ER-0114-T3	8204	554	6.33	7.87	5.36-8.84	5.57-10.51
ER-0125	6895	397	5.44	7.37	4.77-7.97	4.83-9.18
ER-0151	2874	501	14.84	25	4.01-9.84	4.23-11.35
ER-0163	6330	1041	14.12	25	5.73-8.84	6.12-10.48
ER-0167-LN	4375	4077	48.24	25	4.97-7.69	5.57-8.91
ER-0167-T	11003	2986	21.35	25	4.25-8.41	4.28-10.02
ER-0173-LN	3249	502	13.38	24.46	5.01-10.25	5.02-12.72
ER-0173-T	9491	542	5.4	22.91	4.06-10.05	4.34-12
ER-0319	3036	387	11.31	10.18	4.55-9.1	4.85-10.59
ER-0360	6194	546	8.1	21.27	4.36-8.37	4.55-9.86
HER2-0031	4477	294	6.16	12.08	5.31-8.57	5.83-9.92
HER2-0069	580	57	8.95	23.49	4.21-8.6	4.38-9.99
HER2-0161	5988	640	9.66	25	5.27-9.64	5.41-11.68
HER2-0176	17401	1955	10.1	24.15	4.39-8.28	4.59-9.59
HER2-0308	4351	395	8.32	18.68	5.53-10.16	5.42-12.6
HER2-0337	11321	1297	10.28	12.82	3.73-9.47	3.01-12.97
mER-0068-LN	4514	349	7.18	4.5	5.77-7.53	6.24-8.76
mER-0068-T	943	77	7.55	5.5	4.91-7.71	5.42-9.23
mER-0178	13133	471	3.46	21.26	4.6-7.03	4.88-7.81
N-0019-total	6139	1043	14.52	7.64	5.59-9.41	5.48-11.84
N-0021-total	2342	124	5.03	3.94	4.92-7.89	5.06-9.15
N-0064-epi	4553	234	4.89	9.68	5.31-8.11	5.47-9.27
N-0064-total	1535	159	9.39	9.81	4.65-8.98	4.64-10.53
N-0092-total	4702	276	5.54	6.36	4.85-9.84	4.67-12.41
N-0093-epi	7776	2129	21.49	25	6.47-8.87	7.24-10.95
N-0093-total	5313	2113	28.45	25	4.32-10.29	5.46-11.34
N-0123-epi	2848	196	6.44	11.3	5.57-8.81	5.78-10.37
N-0123-total	6874	539	7.27	11.95	4.95-9.62	4.8-11.65
N-0169-total	4224	378	8.21	13.48	5.9-8.84	6.34-10.62
N-0230.16-epi	2006	196	8.9	4.53	5.4-8.97	5.72-10.48
N-0230.17-total	3026	429	12.42	4.69	6.22-9.06	6.9-10.85
N-0233-total	5219	461	8.12	6.61	5.15-9.75	5.64-11.77
N-0275-epi	5722	682	10.65	7.21	6.34-8.74	6.54-10.84
N-0275-total	1523	404	20.97	8.57	4.5-10.21	4.12-12.8
N-0280-epi	1135	68	5.65	6.44	5.6-9.2	5.66-11.32
N-0288-total	1854	469	20.19	8.3	4.91-9.69	4.9-11.8
N-0342-epi	7193	676	8.59	11.94	6.21-8.87	6.74-10.55
N-0342-total	9131	1109	10.83	12.2	5.32-8.89	5.62-10.4
N-0372-epi	10977	1258	10.28	19.7	6.52-8.76	6.9-10.65
N-0372-total	3955	878	18.17	18.22	4.77-10.41	4.66-12.75
N-0408-epi	2794	302	9.75	3.73	6.73-8.53	7.37-10.6
N-1105-epi	4757	467	8.94	7.71	6.29-8.88	6.73-10.84
N-1469-epi	2730	287	9.51	7.32	6.36-8.45	7.15-10.12
TN-0106	934	135	12.63	7.31	5.29-9.06	5.88-10.67
TN-0114-T2	1566	469	23.05	9.82	5.07-8.75	5.74-10.07
TN-0126	3495	267	7.1	8.14	3.84-9.92	3.43-12.16
TN-0135	14764	1190	7.46	11.14	6.17-8.79	6.64-10.26
TN-B1-0131	5528	1015	15.51	25	6.27-8.83	7.32-10.93
TN-B1-0177	19188	2058	9.69	20.66	4.73-8.74	4.64-10.52
TN-B1-0554	7593	2186	22.35	25	3.73-9.94	3.63-12.14
TN-B1-4031	4935	665	11.88	4.15	6.89-9.03	7.69-11.13
BCM-2147CR_109178	2710	1989	42.33	25	4.88-10.87	5.01-13.39
BCM-2147_109176	4887	1580	24.43	23.26	5.12-10.55	5.13-13.12
HCI-013_109115	2784	790	22.1	22.95	6.88-9.34	7.34-11.23
VCU-BC-003_CMMC1410	2501	1129	31.1	25	4.63-10.88	4.64-13.44
VCU-BC-004_CMMC1414	2789	550	16.47	21.79	5.09-10.92	4.88-13.72
VCU-BC-006_CMMC1416	3878	959	19.83	12.06	6.83-9.48	7.38-11.7
VCU-BC-024_CMMC1423	2641	713	21.26	24.01	6.54-9.91	6.84-12.41
BCM-7482CR_109078	5311	951	15.19	10.91	6.82-9.11	7.46-10.75
WHIM30-O_108793-4	1098	170	13.41	20.12	3.46-12.36	3.33-15.1
WHIM30CR-O_108805-9	2694	929	25.64	17.08	7.47-9.73	7.51-12.18
WHIM30_108896	4967	800	13.87	15.55	5.6-9.89	5.5-11.81
WHIM30CR_108903	5587	1266	18.47	21.13	4.63-10.26	4.41-12.2
